# Supplementary material for: Histological Evaluation of Mentha spicata Essential Oil in a Rat Excisional Wound Model with Network-Based Mechanistic Insights
Source: Biomedicines. 2026 Mar 24;14(4):739. doi: 10.3390/biomedicines14040739 (PMC13113777; doi:10.3390/biomedicines14040739)
Supplement: Supplementary file 1 [file biomedicines-14-00739-s001.zip]

Archive with 1 entries (1 files):
- biomedicines-4185194-supplementary.xlsx
