# Supplementary material for: Histological Evaluation of Mentha spicata Essential Oil in a Rat Excisional Wound Model with Network-Based Mechanistic Insights
Source: Biomedicines. 2026 Mar 24;14(4):739. doi: 10.3390/biomedicines14040739 (PMC13113777; doi:10.3390/biomedicines14040739)
Supplement: Supplementary file 1 [file biomedicines-14-00739-s001.zip › biomedicines-4185194-supplementary.xlsx]

## Sheet: (a) limonene
Supplementary Table S1. SwissTargetPrediction-derived target lists for the major Mentha spicata essential oil constituents (Rattus norvegicus). The complete predicted target lists are provided for each compound and were used to construct the unified candidate target set for downstream network analyses. (a) Limonene. (b) α-Pinene. (c) Carvone.
Target	Common name	Uniprot ID	ChEMBL ID	Target Class	Probability*	Known actives (3D/2D)
Peroxisome proliferator-activated receptor alpha (by homology)	Ppara	P37230	CHEMBL2129	Enzyme	0.146856850103	1 / 7
Cannabinoid CB2 receptor (by homology)	Cnr2	Q9QZN9	CHEMBL2470	Unclassified protein	0.146856850103	1 / 1
Lanosterol synthase	Lss	P48450	CHEMBL3262	Voltage-gated ion channel	0.033970689612	0 / 7
Vanilloid receptor (by homology)	Trpv1	O35433	CHEMBL5102	Voltage-gated ion channel	0.0	0 / 2
Androgen Receptor	Ar	P15207	CHEMBL3072	Enzyme	0.0	0 / 47
Muscarinic acetylcholine receptor M2 (by homology)	Chrm2	P10980	CHEMBL309	Electrochemical transporter	0.0	0 / 1
Serotonin transporter (by homology)	Slc6a4	P31652	CHEMBL313	Enzyme	0.0	0 / 1
Squalene monooxygenase (by homology)	Sqle	P52020	CHEMBL4241	Family A G protein-coupled receptor	0.0	0 / 5
DNA topoisomerase 1 (by homology)	Top1	Q9WUL0	CHEMBL1075164	Enzyme	0.0	0 / 2
Adenosine A1 receptor (by homology)	Adora1	P25099	CHEMBL318	Family A G protein-coupled receptor	0.0	0 / 1
Adenosine A2a receptor (by homology)	Adora2a	P30543	CHEMBL302	Family A G protein-coupled receptor	0.0	0 / 1
Cytochrome P450 51	Cyp51a1	Q64654	CHEMBL4981	Ligand-gated ion channel	0.0	0 / 2
Testis-specific androgen-binding protein (by homology)	Shbg	P08689	CHEMBL4932	Family A G protein-coupled receptor	0.0	0 / 25
Cytochrome P450 17A1 (by homology)	Cyp17a1	P11715	CHEMBL4430	Enzyme	0.0	0 / 13
HMG-CoA reductase (by homology)	Hmgcr	P51639	CHEMBL3247	Enzyme	0.0	0 / 3
Testosterone 17-beta-dehydrogenase 3	Hsd17b3	O54939	CHEMBL1075158	Enzyme	0.0	0 / 1
Sigma opioid receptor	Sigmar1	Q9R0C9	CHEMBL3602	Other cytosolic protein	0.0	0 / 2
Fatty acid-binding protein, liver	Fabp1	P02692	CHEMBL5738	Fatty acid binding protein family	0.0	0 / 2
Retinoic acid receptor gamma (by homology)	Rarg	D3ZWV0	CHEMBL2630	Nuclear receptor	0.0	0 / 4
Cannabinoid CB1 receptor	Cnr1	P20272	CHEMBL3571	Other cytosolic protein	0.0	0 / 4
Peroxisome proliferator-activated receptor gamma (by homology)	Pparg	O88275	CHEMBL4797	Nuclear receptor	0.0	0 / 5
Telomerase reverse transcriptase (by homology)	Tert	Q673L6	CHEMBL3108654	Enzyme	0.0	0 / 1
Anandamide amidohydrolase	Faah	P97612	CHEMBL3229	Protease	0.0	0 / 2
Acyl coenzyme A:cholesterol acyltransferase 1	Soat1	O70536	CHEMBL285	Enzyme	0.0	0 / 1
C-X-C chemokine receptor type 3 (by homology)	Cxcr3	Q9JII9	CHEMBL1075172	Voltage-gated ion channel	0.0	1 / 0
DNA polymerase beta	Polb	P06766	CHEMBL4343	Protease	0.0	0 / 2
Phospholipase A2 group 1B (by homology)	Pla2g1b	P04055	CHEMBL5016	Enzyme	0.0	0 / 1
Aldose reductase-related protein 1 (by homology)	Akr1b7	Q5RJP0	CHEMBL3421523	Enzyme	0.0	0 / 4
Squalene synthetase	Fdft1	Q02769	CHEMBL3815	Enzyme	0.0	0 / 1
Retinoid X receptor gamma (by homology)	Rxrg	Q5BJR8	CHEMBL4277	Protease	0.0	0 / 1
Cytochrome P450 19A1	Cyp19a1	P22443	CHEMBL3859	Transferase	0.0	0 / 1
Prostanoid EP1 receptor (by homology)	Ptger1	P70597	CHEMBL5068	Voltage-gated ion channel	0.0	0 / 1
Prostanoid EP2 receptor (by homology)	Ptger2	Q62928	CHEMBL4909	Voltage-gated ion channel	0.0	0 / 1
11-beta-hydroxysteroid dehydrogenase 1	Hsd11b1	P16232	CHEMBL2391	Family A G protein-coupled receptor	0.0	0 / 1
11-beta-hydroxysteroid dehydrogenase 2	Hsd11b2	P50233	CHEMBL2908	Protease	0.0	0 / 2
Dopamine transporter (by homology)	Slc6a3	P23977	CHEMBL338	Electrochemical transporter	0.0	0 / 1

## Sheet: (b) apinene
Supplementary Table S1. SwissTargetPrediction-derived target lists for the major Mentha spicata essential oil constituents (Rattus norvegicus). The complete predicted target lists are provided for each compound and were used to construct the unified candidate target set for downstream network analyses. (a) Limonene. (b) α-Pinene. (c) Carvone.
Target	Common name	Uniprot ID	ChEMBL ID	Target Class	Probability*	Known actives (3D/2D)
Peroxisome proliferator-activated receptor alpha (by homology)	Ppara	P37230	CHEMBL2129	Enzyme	0.0544879468076	1 / 8
Cannabinoid CB2 receptor (by homology)	Cnr2	Q9QZN9	CHEMBL2470	Unclassified protein	0.0544879468076	1 / 1
Vanilloid receptor (by homology)	Trpv1	O35433	CHEMBL5102	Voltage-gated ion channel	0.033970689612	0 / 2
Androgen Receptor	Ar	P15207	CHEMBL3072	Enzyme	0.0238327432783	0 / 50
Muscarinic acetylcholine receptor M2 (by homology)	Chrm2	P10980	CHEMBL309	Electrochemical transporter	0.0238327432783	0 / 1
Serotonin transporter (by homology)	Slc6a4	P31652	CHEMBL313	Enzyme	0.0238327432783	0 / 1
Lanosterol synthase	Lss	P48450	CHEMBL3262	Voltage-gated ion channel	0.0	0 / 1
Cytochrome P450 51	Cyp51a1	Q64654	CHEMBL4981	Ligand-gated ion channel	0.0	0 / 2
Testis-specific androgen-binding protein (by homology)	Shbg	P08689	CHEMBL4932	Family A G protein-coupled receptor	0.0	0 / 24
Cytochrome P450 17A1 (by homology)	Cyp17a1	P11715	CHEMBL4430	Enzyme	0.0	0 / 14
HMG-CoA reductase (by homology)	Hmgcr	P51639	CHEMBL3247	Enzyme	0.0	0 / 3
Testosterone 17-beta-dehydrogenase 3	Hsd17b3	O54939	CHEMBL1075158	Enzyme	0.0	0 / 1
Sigma opioid receptor	Sigmar1	Q9R0C9	CHEMBL3602	Other cytosolic protein	0.0	0 / 2
Fatty acid-binding protein, liver	Fabp1	P02692	CHEMBL5738	Fatty acid binding protein family	0.0	0 / 2
Squalene monooxygenase (by homology)	Sqle	P52020	CHEMBL4241	Family A G protein-coupled receptor	0.0	0 / 4
Cannabinoid CB1 receptor	Cnr1	P20272	CHEMBL3571	Other cytosolic protein	0.0	0 / 5
Peroxisome proliferator-activated receptor gamma (by homology)	Pparg	O88275	CHEMBL4797	Nuclear receptor	0.0	0 / 8
Telomerase reverse transcriptase (by homology)	Tert	Q673L6	CHEMBL3108654	Enzyme	0.0	0 / 1
Anandamide amidohydrolase	Faah	P97612	CHEMBL3229	Protease	0.0	0 / 2
Acyl coenzyme A:cholesterol acyltransferase 1	Soat1	O70536	CHEMBL285	Enzyme	0.0	0 / 1
DNA topoisomerase 1 (by homology)	Top1	Q9WUL0	CHEMBL1075164	Enzyme	0.0	0 / 2
DNA polymerase beta	Polb	P06766	CHEMBL4343	Protease	0.0	0 / 4
Phospholipase A2 group 1B (by homology)	Pla2g1b	P04055	CHEMBL5016	Enzyme	0.0	0 / 1
Aldose reductase-related protein 1 (by homology)	Akr1b7	Q5RJP0	CHEMBL3421523	Enzyme	0.0	0 / 5
Cytochrome P450 19A1	Cyp19a1	P22443	CHEMBL3859	Transferase	0.0	0 / 1
Prostanoid EP2 receptor (by homology)	Ptger2	Q62928	CHEMBL4909	Voltage-gated ion channel	0.0	0 / 3
Prostanoid EP1 receptor (by homology)	Ptger1	P70597	CHEMBL5068	Voltage-gated ion channel	0.0	0 / 1
11-beta-hydroxysteroid dehydrogenase 1	Hsd11b1	P16232	CHEMBL2391	Family A G protein-coupled receptor	0.0	0 / 1
11-beta-hydroxysteroid dehydrogenase 2	Hsd11b2	P50233	CHEMBL2908	Protease	0.0	0 / 5
Dopamine transporter (by homology)	Slc6a3	P23977	CHEMBL338	Electrochemical transporter	0.0	0 / 1
cAMP-dependent protein kinase alpha-catalytic subunit	Prkaca	P27791	CHEMBL3390	Enzyme	0.0	0 / 1
Adenosine A1 receptor (by homology)	Adora1	P25099	CHEMBL318	Family A G protein-coupled receptor	0.0	0 / 1
Adenosine A2a receptor (by homology)	Adora2a	P30543	CHEMBL302	Family A G protein-coupled receptor	0.0	0 / 1
Retinoid X receptor alpha	Rxra	Q05343	CHEMBL4431	Enzyme	0.0	0 / 1
Alpha-2b adrenergic receptor (by homology)	Adra2b	P19328	CHEMBL266	Unclassified protein	0.0	0 / 1
Retinoic acid receptor gamma (by homology)	Rarg	D3ZWV0	CHEMBL2630	Nuclear receptor	0.0	0 / 6
Retinoid X receptor gamma (by homology)	Rxrg	Q5BJR8	CHEMBL4277	Protease	0.0	0 / 3
7-dehydrocholesterol reductase	Dhcr7	Q9Z2Z8	CHEMBL4965	Unclassified protein	0.0	0 / 1

## Sheet: ( c ) carvone
Supplementary Table S1. SwissTargetPrediction-derived target lists for the major Mentha spicata essential oil constituents (Rattus norvegicus). The complete predicted target lists are provided for each compound and were used to construct the unified candidate target set for downstream network analyses. (a) Limonene. (b) α-Pinene. (c) Carvone.
Target	Common name	Uniprot ID	ChEMBL ID	Target Class	Probability*	Known actives (3D/2D)
Androgen Receptor	Ar	P15207	CHEMBL3072	Enzyme	0.0727163610114	13 / 67
Testosterone 17-beta-dehydrogenase 3	Hsd17b3	O54939	CHEMBL1075158	Enzyme	0.0727163610114	0 / 1
Testis-specific androgen-binding protein (by homology)	Shbg	P08689	CHEMBL4932	Family A G protein-coupled receptor	0.0727163610114	0 / 34
Fatty acid-binding protein, liver	Fabp1	P02692	CHEMBL5738	Fatty acid binding protein family	0.0727163610114	0 / 3
Sigma opioid receptor	Sigmar1	Q9R0C9	CHEMBL3602	Other cytosolic protein	0.053517944289	4 / 3
Cytochrome P450 17A1	Cyp17a1	P11715	CHEMBL4430	Enzyme	0.053517944289	11 / 20
Neuronal acetylcholine receptor; alpha4/beta2	Chrna4/Chrnb2	P09483 P12390	CHEMBL1907596	Primary active transporter	0.053517944289	23 / 0
Neuronal acetylcholine receptor protein alpha-7 subunit	Chrna7	Q05941	CHEMBL4980	Hydrolase	0.053517944289	15 / 0
Carbonic anhydrase II (by homology)	Ca2	P27139	CHEMBL4706	Transferase	0.0439186325197	9 / 0
Poly [ADP-ribose] polymerase 1 (by homology)	Parp1	P27008	CHEMBL4664	Lyase	0.0439186325197	26 / 0
Dopamine transporter (by homology)	Slc6a3	P23977	CHEMBL338	Electrochemical transporter	0.0439186325197	47 / 1
Muscarinic acetylcholine receptor M1	Chrm1	P08482	CHEMBL276	Family A G protein-coupled receptor	0.0439186325197	28 / 0
Thymidylate synthase (by homology)	Tyms	P45352	CHEMBL4341	Family A G protein-coupled receptor	0.0439186325197	4 / 0
11-beta-hydroxysteroid dehydrogenase 1	Hsd11b1	P16232	CHEMBL2391	Family A G protein-coupled receptor	0.0439186325197	0 / 1
11-beta-hydroxysteroid dehydrogenase 2	Hsd11b2	P50233	CHEMBL2908	Protease	0.0439186325197	0 / 18
Aldose reductase-related protein 1 (by homology)	Akr1b7	Q5RJP0	CHEMBL3421523	Enzyme	0.0439186325197	0 / 5
DNA topoisomerase 1 (by homology)	Top1	Q9WUL0	CHEMBL1075164	Enzyme	0.0439186325197	0 / 2
Muscarinic acetylcholine receptor M4	Chrm4	P08485	CHEMBL317	Membrane receptor	0.0	2 / 0
Cathepsin K (by homology)	Ctsk	O35186	CHEMBL3034	Protease	0.0	29 / 0
Muscarinic acetylcholine receptor M5 (by homology)	Chrm5	P08911	CHEMBL277	Lyase	0.0	7 / 0
Muscarinic acetylcholine receptor M3 (by homology)	Chrm3	P08483	CHEMBL320	Family A G protein-coupled receptor	0.0	8 / 0
Neuronal acetylcholine receptor; alpha3/beta2	Chrnb2/Chrna3	P12390 P04757	CHEMBL1907587	Ligand-gated ion channel	0.0	2 / 0
Neuronal acetylcholine receptor; alpha2/beta2	Chrnb2/Chrna2	P12390 P12389	CHEMBL1907592	Ligand-gated ion channel	0.0	2 / 0
Neuronal acetylcholine receptor; alpha3/beta4	Chrna3/Chrnb4	P04757 P12392	CHEMBL1907593	Voltage-gated ion channel	0.0	2 / 0
Neuronal acetylcholine receptor; alpha4/beta4	Chrnb4/Chrna4	P12392 P09483	CHEMBL1907595	Ligand-gated ion channel	0.0	2 / 0
Angiotensin-converting enzyme	Ace	P47820	CHEMBL2625	Ligand-gated ion channel	0.0	3 / 0
Steroid 5-alpha-reductase 1	Srd5a1	P24008	CHEMBL3422	Family A G protein-coupled receptor	0.0	1 / 0
Dopamine D1 receptor	Drd1	P18901	CHEMBL265	Family A G protein-coupled receptor	0.0	1 / 0
Dopamine D2 receptor	Drd2	P61169	CHEMBL339	Family A G protein-coupled receptor	0.0	5 / 0
P2X purinoceptor 7 (by homology)	P2rx7	Q64663	CHEMBL2496	Kinase	0.0	41 / 0
Heme oxygenase 1	Hmox1	P06762	CHEMBL5035	Enzyme	0.0	5 / 0
Monoamine oxidase B	Maob	P19643	CHEMBL2993	Ligand-gated ion channel	0.0	13 / 0
Monoamine oxidase A	Maoa	P21396	CHEMBL3358	Family A G protein-coupled receptor	0.0	13 / 0
Tryptophan 2,3-dioxygenase (by homology)	Tdo2	P21643	CHEMBL2686	Voltage-gated ion channel	0.0	1 / 0
Mineralocorticoid receptor	Nr3c2	P22199	CHEMBL3507	Cytochrome P450	0.0	0 / 1
Thromboxane-A synthase	Tbxas1	P49430	CHEMBL4028	Membrane receptor	0.0	7 / 0
Metabotropic glutamate receptor 5	Grm5	P31424	CHEMBL2564	Electrochemical transporter	0.0	17 / 0
Peroxisome proliferator-activated receptor alpha (by homology)	Ppara	P37230	CHEMBL2129	Enzyme	0.0	0 / 11
Serotonin 1a (5-HT1a) receptor	Htr1a	P19327	CHEMBL273	Family A G protein-coupled receptor	0.0	1 / 0
Serotonin 7 (5-HT7) receptor	Htr7	P32305	CHEMBL3223	Enzyme	0.0	1 / 0
Progesterone receptor	Pgr	Q63449	CHEMBL2596	Kinase	0.0	0 / 3
Neuronal acetylcholine receptor; alpha4/beta2	Chrna4	P09483	CHEMBL307	Ligand-gated ion channel	0.0	3 / 0
Squalene synthetase	Fdft1	Q02769	CHEMBL3815	Enzyme	0.0	0 / 1
Cannabinoid CB1 receptor	Cnr1	P20272	CHEMBL3571	Other cytosolic protein	0.0	0 / 10
Norepinephrine transporter	Slc6a2	Q9WTR4	CHEMBL304	Kinase	0.0	1 / 0
Hormone-sensitive lipase	Lipe	P15304	CHEMBL5582	Voltage-gated ion channel	0.0	2 / 0
DNA polymerase beta	Polb	P06766	CHEMBL4343	Protease	0.0	0 / 6
Phospholipase A2 group 1B (by homology)	Pla2g1b	P04055	CHEMBL5016	Enzyme	0.0	0 / 1
Potassium channel subfamily K member 2	Kcnk2	Q920B6	CHEMBL3817718	Oxidoreductase	0.0	1 / 0
Phosphodiesterase 4B (by homology)	Pde4b	P14646	CHEMBL3382	Protease	0.0	3 / 0
Metabotropic glutamate receptor 2	Grm2	P31421	CHEMBL2851	Family C G protein-coupled receptor	0.0	4 / 0
Prostanoid EP2 receptor (by homology)	Ptger2	Q62928	CHEMBL4909	Voltage-gated ion channel	0.0	0 / 16
Prostanoid EP1 receptor (by homology)	Ptger1	P70597	CHEMBL5068	Voltage-gated ion channel	0.0	0 / 7
Heme oxygenase 2	Hmox2	P23711	CHEMBL3348	Enzyme	0.0	3 / 0
Amine oxidase, copper containing	Aoc3	O08590	CHEMBL4592	Enzyme	0.0	1 / 0
Trace amine-associated receptor 1 (by homology)	Taar1	Q923Y9	CHEMBL3833	Family A G protein-coupled receptor	0.0	11 / 0
Serotonin 2b (5-HT2b) receptor	Htr2b	P30994	CHEMBL323	Enzyme	0.0	2 / 0
Retinoic acid receptor gamma (by homology)	Rarg	D3ZWV0	CHEMBL2630	Nuclear receptor	0.0	0 / 10
Anionic trypsin-1 (by homology)	Prss1	P00762	CHEMBL3638328	Hydrolase	0.0	4 / 0
Histone deacetylase 1 (by homology)	Hdac1	Q4QQW4	CHEMBL2915	Nuclear receptor	0.0	1 / 0
Epoxide hydrolase 2	Ephx2	P80299	CHEMBL5669	Other ion channel	0.0	1 / 0
Cytochrome P450 51	Cyp51a1	Q64654	CHEMBL4981	Ligand-gated ion channel	0.0	0 / 1
Peripheral-type benzodiazepine receptor	Tspo	P16257	CHEMBL4552	Enzyme	0.0	2 / 0
Melanocortin receptor 4 (by homology)	Mc4r	P70596	CHEMBL2700	Family A G protein-coupled receptor	0.0	2 / 0
Prostanoid EP4 receptor (by homology)	Ptger4	P43114	CHEMBL4086	Family A G protein-coupled receptor	0.0	0 / 5
cAMP and cAMP-inhibited cGMP 3',5'-cyclic phosphodiesterase 10A (by homology)	Pde10a	Q9QYJ6	CHEMBL6140	Enzyme	0.0	3 / 0
Cytochrome P450 19A1	Cyp19a1	P22443	CHEMBL3859	Transferase	0.0	1 / 2
Lanosterol synthase	Lss	P48450	CHEMBL3262	Voltage-gated ion channel	0.0	0 / 1
Cytochrome P450 11B1	Cyp11b1	P15393	CHEMBL4970	Protease	0.0	1 / 0
Serotonin transporter (by homology)	Slc6a4	P31652	CHEMBL313	Enzyme	0.0	10 / 4
Cathepsin L (by homology)	Ctsl	P07154	CHEMBL2305	Enzyme	0.0	3 / 0
Vanilloid receptor (by homology)	Trpv1	O35433	CHEMBL5102	Voltage-gated ion channel	0.0	1 / 2
Adenosine A2a receptor (by homology)	Adora2a	P30543	CHEMBL302	Family A G protein-coupled receptor	0.0	4 / 0
G-protein coupled bile acid receptor 1 (by homology)	Gpbar1	Q80T02	CHEMBL1075223	Hydrolase	0.0	0 / 1
Acetylcholinesterase	Ache	P37136	CHEMBL3199	Nuclear receptor	0.0	1 / 0
N-acylethanolamine-hydrolyzing acid amidase	Naaa	Q5KTC7	CHEMBL2034805	Unclassified protein	0.0	4 / 0
Ionotropic glutamate receptor NMDA 1	Grin1	P35439	CHEMBL330	Isomerase	0.0	1 / 0
GABA-A receptor; alpha-1/beta-2/gamma-2 (by homology)	Gabra1	P62813	CHEMBL343	Ligand-gated ion channel	0.0	2 / 0
Dihydroorotate dehydrogenase (by homology)	Dhodh	Q63707	CHEMBL2383	Voltage-gated ion channel	0.0	2 / 0
GABA A receptor alpha-5/beta-3/gamma-2 (by homology)	Gabra5	P19969	CHEMBL300	Kinase	0.0	2 / 0
Glycogen synthase kinase-3 beta (by homology)	Gsk3b	P18266	CHEMBL3669	Protease	0.0	17 / 1
Transient receptor potential cation channel subfamily A member 1	Trpa1	Q6RI86	CHEMBL5160	Membrane receptor	0.0	1 / 0
Retinoid X receptor gamma (by homology)	Rxrg	Q5BJR8	CHEMBL4277	Protease	0.0	0 / 5
Metastin receptor (by homology)	Kiss1r	Q924U1	CHEMBL1169599	Protease	0.0	0 / 1
Adenosine A1 receptor (by homology)	Adora1	P25099	CHEMBL318	Family A G protein-coupled receptor	0.0	2 / 0
Solute carrier family 22 member 6 (by homology)	Slc22a6	O35956	CHEMBL1777665	Electrochemical transporter	0.0	0 / 1
Alpha-2c adrenergic receptor (by homology)	Adra2c	P22086	CHEMBL314	Nuclear receptor	0.0	1 / 0
Thromboxane A2 receptor (by homology)	Tbxa2r	P34978	CHEMBL3156	Family A G protein-coupled receptor	0.0	1 / 0
Aldehyde dehydrogenase 1A1 (by homology)	Aldh1a1	P51647	CHEMBL2931	Enzyme	0.0	2 / 0
Urotensin II receptor (by homology)	Uts2r	P49684	CHEMBL4921	Nuclear receptor	0.0	1 / 0
Tetraspanin	N/A	Q6RY99	CHEMBL3558	Other membrane protein	0.0	0 / 1
Melanin-concentrating hormone receptor 1	Mchr1	P97639	CHEMBL1075228	Electrochemical transporter	0.0	1 / 0
Adenosine A2b receptor	Adora2b	P29276	CHEMBL2592	Enzyme	0.0	1 / 0
Orexin receptor 2 (by homology)	Hcrtr2	P56719	CHEMBL1275216	Protease	0.0	1 / 0
Prolyl endopeptidase	Prep	O70196	CHEMBL4035	Protease	0.0	1 / 0
Delta opioid receptor	Oprd1	P33533	CHEMBL269	Family A G protein-coupled receptor	0.0	0 / 1
Mu opioid receptor	Oprm1	P33535	CHEMBL270	Family A G protein-coupled receptor	0.0	0 / 1
Retinoid X receptor alpha	Rxra	Q05343	CHEMBL4431	Enzyme	0.0	0 / 1
Alpha-2b adrenergic receptor (by homology)	Adra2b	P19328	CHEMBL266	Unclassified protein	0.0	0 / 1
Muscarinic acetylcholine receptor M2	Chrm2	P10980	CHEMBL309	Electrochemical transporter	0.0	19 / 1
